# Supplementary material for: Influence of smoking and smoking cessation on levels of urinary 11-dehydro thromboxane B2
Source: Toxicol Rep. 2018 Apr 19;5:561–7. doi: 10.1016/j.toxrep.2018.04.005 (PMC5977536; doi:10.1016/j.toxrep.2018.04.005)
Supplement: Transparency Document [file mmc1.zip]

Archive with 15 entries (12 files):
- mmc1/
- mmc1/coi_disclosure_Baker.pdf
- __MACOSX/
- __MACOSX/mmc1/
- __MACOSX/mmc1/._coi_disclosure_Baker.pdf
- mmc1/coi_disclosure_delaBourdonnaye.pdf
- __MACOSX/mmc1/._coi_disclosure_delaBourdonnaye.pdf
- mmc1/coi_disclosure_Ldicke.pdf
- __MACOSX/mmc1/._coi_disclosure_Ldicke.pdf
- mmc1/coi_disclosure_Ng.pdf
- __MACOSX/mmc1/._coi_disclosure_Ng.pdf
- mmc1/coi_disclosure_Pouly.pdf
- __MACOSX/mmc1/._coi_disclosure_Pouly.pdf
- mmc1/coi_disclosure_van der Plas.pdf
- __MACOSX/mmc1/._coi_disclosure_van der Plas.pdf
